# Supplementary material for: Serum testosterone and prostate cancer in men with germline BRCA1/2 pathogenic variants
Source: BJUI Compass. 2023 Jan 9;4(3):361–73. doi: 10.1002/bco2.156 (PMC10071088; doi:10.1002/bco2.156)
Supplement: Supplementary file 2 — Table S1. Genetic status of men who had at least one TT assessment in the IMPACT study [file BCO2-4-361-s001.xlsx]

## Sheet: Table 1
Supplementary Table 1: Genetic status of men who had at least one TT assessment in the IMPACT study
Genetic status	Number
BRCA2 pathogenic variant carriers (mutation positive)	313
BRCA1 pathogenic variant carriers (mutation positive)	266
Pathogenic Variant non-carriers (negative test for familial BRCA1/2 mutation)	198
