# Supplementary material for: Serum testosterone and prostate cancer in men with germline BRCA1/2 pathogenic variants
Source: BJUI Compass. 2023 Jan 9;4(3):361–73. doi: 10.1002/bco2.156 (PMC10071088; doi:10.1002/bco2.156)
Supplement: Supplementary file 3 — Table S2. Characteristics of subjects at baseline / first visit by Genetic and Cancer status [file BCO2-4-361-s005.xlsx]

## Sheet: Sheet1
Supplementary Table 2. Characteristics of subjects at baseline / first visit by Genetic and Cancer status
			PVs negative carriers								BRCA1 PVs carriers			BRCA2 PVs carriers			Total			p-value*
			BRCA1-		BRCA2-			Total
Non-cancers
Subjects, N			92		79			171			240			266			677
Age, yr, median (IQR)			53.5	(46 - 61)	54		(47 - 62)	54	(46 - 61)		52	(45 - 59)		49	(44 - 58)		51	(45 - 59)		0.012
BMI, kg/m2, mean (sd)			26.93	(3.76)	26.67		(3.65)	26.81	(3.7)		27.12	(4.03)		27.25	(5.36)		27.09	(4.52)		0.32
SHBG, nmol/L, median (IQR) **			35	(26 - 43)	35.8		(29 - 57)	35.6	(27 - 48)		35	(25.5 - 47)		36	(27.35 - 47.85)		35.5	(27.00 - 47.35)		0.177
Testosterone **
	Total testosterone, nmol/L, median (IQR)		12.6	(10.13 - 15.20)	12.9		(9.50 - 16.30)	12.7	(10.00 - 15.95)		13.2	(9.94 - 16.52)		13.2	(10.50 - 16.80)		13	(10.00 - 16.30)		0.597
	Free testosterone, nmol/L, median (IQR)		0.25	(0.19 - 5.33)	0.23		(0.17 - 0.28)	0.24	(0.19 - 0.29)		0.24	(0.20 - 0.31)		0.25	(0.21 - 0.32)		0.25	(0.20 - 0.31)		0.578
PSA **
	PSA, ng/ml, median (IQR)		0.92	(0.60 - 1.50)	0.93		(0.60 - 1.50)	0.92	(0.60 - 1.50)		0.78	(0.50 - 1.30)		0.8	(0.50 - 1.30)		0.81	(0.52 - 1.30)		0.018
	Free PSA, ng/ml, median (IQR)		0.3	(0.20 - 5.42)	0.29		(0.21 - 0.43)	0.29	(0.21 - 0.43)		0.24	(0.19 - 0.40)		0.24	(0.17 - 0.36)		0.25	(0.19 - 0.40)		0.273
	Calculated fraction of PSA, %, median (IQR)		25	(22 - 35)	31		(23 - 38)	28	(22 - 38)		30	(22 - 42)		32	(22 - 41)		30	(22 - 40)		0.208
Total follow-up visits, N (median)			505	(5)	418		(5)	923	(5)		1266	(5)		1525	(5)		3714	(5)
Cancers
Subjects, N			11		16			27			26			47			100
Age, yr, median (IQR)			59	(54 - 60)	63		(60.5 - 67)	61	(58 - 65)		62	(56 - 64)		59	(53 - 62)		60	(55.5 - 64)		0.44
BMI, kg/m2, mean (sd)			26.38	(3.82)	25.5		(2.9)	25.84	(3.24)		27.49	(3.46)		29.18	(3.9)		27.79	(3.84)		0.01
SHBG, nmol/L, median (IQR) **			40.5	(28.30 - 55.00)	43.6		(33.45 - 47.35)	42.15	(32.90 - 49.00)		40	(33.00 - 43.70)		35.3	(23.00 - 44.70)		37.9	(28.30 - 45.70)		0.081
Testosterone **
	Total testosterone, nmol/L, median (IQR)		12.5	(9.39 - 15.91)	14.6		(11.20 - 17.94)	13.7	(10.80 - 16.87)		12.7	(10.57 - 16.00)		12	(8.85 - 14.51)		12.5	(9.57 - 15.31)		0.046
	Free testosterone, nmol/L, median (IQR)		0.21	(0.17 - 7.29)	0.24		(0.19 - 0.29)	0.22	(0.18 - 0.29)		0.24	(0.20 - 0.29)		0.22	(0.17 - 0.27)		0.23	(0.19 - 0.28)		0.708
PSA **
	PSA, ng/ml, median (IQR)		2.8	(2.80 - 3.00)	2.9		(0.44 - 14.30)	2.85	(2.55 - 3.85)		3.8	(2.00 - 5.10)		2.8	(1.10 - 3.90)		2.9	(1.80 - 4.30)		0.318
	Free PSA, ng/ml, median (IQR)		0.47	(0.44 - 0.77)	0.89		(0.38 - 1.41)	0.47	(0.44 - 0.77)		0.48	(0.36 - 0.65)		0.42	(0.18 - 0.58)		0.44	(0.36 - 0.60)		0.216
	Calculated fraction of PSA, %, median (IQR)		20	(16 - 28)	11.5		(10 - 13)	16	(13 - 20)		19	(15 - 28)		19.5	(16 - 24)		19	(14 - 27)		0.672
Total follow-up visits, N (median)			23	(2)	35		(2)	58	(2)		59	(1.5)		113	(2)		230	(2)
Total
Subjects, N			103		95			198			266			313			777
Age, yr, median (IQR)			54	(46 - 61)	57		(49 - 64)	55	(47 - 62)		53	(46 - 60)		51	(45 - 59)		53	(46 - 60)		0.008
BMI, kg/m2, mean (sd)			26.87	(3.75)	26.45		(3.54)	26.67	(3.65)		27.16	(3.97)		27.53	(5.22)		27.18	(4.45)		0.02
SHBG, nmol/L, median (IQR) **			36	(27.00 - 43.50)	38.5		(29.00 - 55.00)	36	(28.00 - 48.00)		35	(26.20 - 47.00)		36	(27.00 - 47.00)		36	(27.00 - 47.00)		0.298
Testosterone **
	Total testosterone, nmol/L, median (IQR)		12.5	(10.10 - 15.20)	13		(10.00 - 16.87)	12.8	(10.00 - 16.00)		13	(9.96 - 16.40)		13	(10.10 - 16.10)		13	(10.00 - 16.20)		0.916
	Free testosterone, nmol/L, median (IQR)		0.25	(0.19 - 3.35)	0.23		(0.18 - 0.28)	0.24	(0.19 - 0.29)		0.24	(0.20 - 0.31)		0.25	(0.20 - 0.31)		0.24	(0.20 - 0.30)		0.825
PSA **
	PSA, ng/ml, median (IQR)		0.99	(0.61 - 1.60)	0.96		(0.60 - 1.60)	0.98	(0.60 - 1.60)		0.81	(0.54 - 1.40)		0.83	(0.50 - 1.40)		0.87	(0.56 - 1.50)		0.064
	Free PSA, ng/ml, median (IQR)		0.3	(0.21 - 0.47)	0.29		(0.21 - 0.43)	0.3	(0.21 - 0.44)		0.25	(0.19 - 0.42)		0.24	(0.18 - 0.39)		0.26	(0.19 - 0.42)		0.191
	Calculated fraction of PSA, %, median (IQR)		25	(21 - 35)	29		(20 - 38)	27	(20.5 - 37)		29	(21 - 40)		31	(20 - 39)		29	(21 - 39)		0.212
Total follow-up visits, N (median)			528	(5)	453		(5)	981	(5)		1325	(5)		1638	(5)		3944	(5)
* Across mutation status (negative carriers as one group, BRCA1+, BRCA2+). Twoway anova with covariate and centre.
** Test performed on log-transformed values
