# Supplementary material for: Serum testosterone and prostate cancer in men with germline BRCA1/2 pathogenic variants
Source: BJUI Compass. 2023 Jan 9;4(3):361–73. doi: 10.1002/bco2.156 (PMC10071088; doi:10.1002/bco2.156)
Supplement: Supplementary file 4 — Table S3. Summary of Total Testosterone, SHGB, Free testosterone, and Bio Testosterone, by Genetic Status. [file BCO2-4-361-s004.xlsx]

## Sheet: Sheet1
Supplementary Table 3. Summary of Total Testosterone, SHGB, Free testosterone, and Bio Testosterone, by Genetic Status.
(Combined non-carrier categories)
			Subjects (N), (measurements (N))					BRCA mutation negative					BRCA1 PVs carriers			BRCA2 PVs carriers		P-value*
Non-cancers
SHBG, nmol/L, median (IQR)			640	(3520)				38		(30.0 - 50.6)			38	(28 - 50.3)		39	(28 - 50.9)	0.823
Testosterone
	Total testosterone, nmol/L, median (IQR)		677	(3714)				12.6		(9.8 - 15.6)			12.9	(9.7 - 15.9)		13.0	(10.0 - 16.0)	0.668
	Free testosterone, nmol/L, median (IQR)		640	(3521)				0.22		(0.18 - 0.28)			0.23	(0.19 - 0.28)		0.23	(0.19 - 0.29)	0.951
PSA
	PSA, ng/ml, median (IQR)		622	(3615)				1.00		(0.63 - 1.70)			0.90	(0.60 - 1.50)		0.86	(0.54 - 1.50)	0.703
	Free PSA, ng/ml, median (IQR)		316	(1786)				0.30		(0.21 - 0.43)			0.27	(0.19 - 0.44)		0.25	(0.17 - 0.38)	0.955
	Calculated fraction of PSA, %, median (IQR)		287	(1656)				28		(21 - 35)			27	(21 - 39)		30	(22 - 41)	0.619
Cancers
SHBG, nmol/L, median (IQR)			97	(220)				44.7		(36.00 - 54.65)			43	(34.10 - 51.00)		33.95	(24.00 - 41.70)	0.258
Testosterone
	Total testosterone, nmol/L, median (IQR)		100	(230)				14.0		(11.0 - 17.0)			12.0	(9.5 - 16.0)		11.8	(8.80 - 14.3)	0.269
	Free testosterone, nmol/L, median (IQR)		97	(220)				0.23		(0.19 - 0.27)			0.20	(0.17 - 0.26)		0.21	(0.18 - 0.27)	0.979
PSA
	PSA, ng/ml, median (IQR)		47	(143)				2.9		(2.30 - 3.50)			2.6	(2.10 - 3.90)		2.05	(1.10 - 3.60)	0.901
	Free PSA, ng/ml, median (IQR)		29	(104)				0.535		(0.45 - 0.99)			0.5	(0.36 - 0.56)		0.39	(0.18 - 0.48)	0.997
	Calculated fraction of PSA, %, median (IQR)		27	(99)				19		(14.5 - 28)			22	(18 - 25)		20	(15 - 24)	0.605
* Twoway nested anova with covariate and centre. Test performed on log-transformed values.
