# Supplementary material for: Serum testosterone and prostate cancer in men with germline BRCA1/2 pathogenic variants
Source: BJUI Compass. 2023 Jan 9;4(3):361–73. doi: 10.1002/bco2.156 (PMC10071088; doi:10.1002/bco2.156)
Supplement: Supplementary file 5 — Table S4. Samples Collection Time By Centre [file BCO2-4-361-s002.xlsx]

## Sheet: Sheet 1 - Testosterone Samples 
Supplementary Table 4. Samples Collection Time By Centre
centre	time	count	TestMean	SHBGMean	TestMed	SHBGMed
KUH	Morning	73	12.81	34.01	11	32
KUH	Afternoon	50	12.56	35.53	11.5	33
KUH		4	7.4	55	7.4	55
MAN	Morning	324	15.03	41.35	14.6	39
MAN	Afternoon	179	14.70	42.54	13	38.5
MAN		36	14.68	41	15.2	39
RMH	Morning	722	13.28	38.29	13	36
RMH	Afternoon	705	12.73	36.50	12	33
RMH		252	13.00	41.92	12.8	40
SDC	Morning	154	16.09	46.55	14.77	43.55
SDC	Afternoon	274	14.36	43.40	13.1	38.6
SDC		52	13.07	42.93	11.4	35.9
STN	Morning	250	13.20	36.14	11.6	34
STN	Afternoon	108	12.27	36.38	11.3	32.5
STN		14	11.45	45.5	11.3	36
Morning < 12:00 midday

## Sheet: Sheet1
MORNING	AFTERNOON		73	50
1523	1316		324	179
			722	705
			154	274
			250	108
